# Supplementary material for: Multidrug Resistance and Virulence Gene Profiles of E. coli in Broiler Chickens: A Study From Noakhali, Bangladesh
Source: Vet Med Int. 2025 Nov 25;2025:1157843. doi: 10.1155/vmi/1157843 (PMC12672072; doi:10.1155/vmi/1157843)
Supplement: Supporting Information 7 — Supporting File 1: Virulence-associated genes (VAGs) and antimicrobial resistance profile (phenotype). [file 1157843.f7.xlsx]

## Sheet: Sheet3
				Virelent associated genes (VAGs)												Antimicrobial resistance profile (Phenotype)
Isolates	ompT	hlyF	iss	iutA	papC	iucD	tsh	irp-2	cva/cvi	astA	iroN				CN(10)	AMP(10)	F(300)	LEV(5)	CIP(5)	SXT(25)	TE(30)
A-1	+ve	+ve	+ve	-ve	-ve	-ve	-ve	-ve	-ve	-ve	+ve				S	R	S	I	R	R	R
A-18	+ve	+ve	+ve	-ve	-ve	-ve	-ve	-ve	-ve	-ve	+ve				S	R	S	R	R	R	R
A-2	-ve	-ve	-ve	-ve	-ve	-ve	-ve	-ve	-ve	-ve	-ve				S	R	S	R	R	R	R
A-20	+ve	+ve	+ve	-ve	+ve	+ve	+ve	-ve	-ve	-ve	+ve				S	R	S	R	R	R	R
A-23	+ve	+ve	+ve	-ve	-ve	+ve	-ve	-ve	-ve	-ve	+ve				R	R	I	R	R	R	R
A-25	-ve	-ve	-ve	-ve	-ve	+ve	-ve	-ve	-ve	-ve	-ve				R	R	I	R	R	R	R
A-28	-ve	-ve	-ve	-ve	+ve	+ve	-ve	-ve	-ve	-ve	+ve				I	R	S	R	R	R	R
A-3	+ve	-ve	-ve	-ve	+ve	-ve	-ve	-ve	-ve	-ve	+ve				S	R	S	R	R	R	R
A-4	+ve	+ve	-ve	+ve	-ve	-ve	-ve	-ve	-ve	-ve	+ve				R	R	S	R	R	R	R
A-6	+ve	+ve	+ve	-ve	-ve	-ve	-ve	-ve	-ve	-ve	+ve				S	R	S	S	I	R	I
B-23	+ve	+ve	+ve	+ve	+ve	+ve	-ve	+ve	-ve	-ve	+ve				R	R	S	R	R	R	R
E0-24	+ve	+ve	+ve	+ve	+ve	-ve	-ve	-ve	-ve	-ve	+ve				R	R	I	R	R	R	R
E-11	-ve	-ve	-ve	-ve	-ve	+ve	-ve	-ve	-ve	+ve	+ve				I	R	S	R	R	R	R
E-12	+ve	+ve	+ve	-ve	-ve	-ve	-ve	-ve	-ve	-ve	+ve				S	R	R	R	R	S	R
E-13	-ve	-ve	-ve	-ve	-ve	-ve	-ve	+ve	-ve	-ve	+ve				R	R	S	R	R	R	R
E-14	+ve	-ve	-ve	-ve	-ve	-ve	-ve	-ve	+ve	-ve	+ve				I	R	S	R	R	R	R
E-15	-ve	-ve	-ve	-ve	-ve	-ve	-ve	-ve	-ve	-ve	+ve				R	R	S	R	R	R	R
E-16	-ve	-ve	-ve	-ve	-ve	-ve	-ve	-ve	-ve	-ve	+ve				R	R	S	R	R	R	R
E-17	+ve	+ve	+ve	+ve	-ve	-ve	-ve	-ve	-ve	-ve	+ve				R	R	S	R	R	R	R
E-20	-ve	+ve	-ve	-ve	-ve	-ve	-ve	-ve	-ve	-ve	+ve				R	R	R	R	R	R	R
E-4	-ve	-ve	+ve	+ve	-ve	-ve	-ve	-ve	-ve	-ve	-ve				R	R	S	R	R	R	R
F0-20	-ve	-ve	-ve	-ve	+ve	-ve	-ve	-ve	-ve	-ve	-ve				I	R	I	R	R	R	R
F-1	+ve	+ve	-ve	+ve	+ve	+ve	-ve	-ve	-ve	-ve	-ve				R	R	I	R	R	R	R
F-10	-ve	-ve	-ve	-ve	-ve	-ve	-ve	-ve	-ve	+ve	-ve				R	R	I	R	R	R	R
F-11	-ve	-ve	+ve	+ve	-ve	-ve	-ve	-ve	-ve	-ve	-ve				R	R	I	R	R	R	R
F-12	-ve	-ve	-ve	-ve	-ve	-ve	-ve	-ve	-ve	-ve	-ve				S	R	S	R	R	R	R
F-13	+ve	+ve	+ve	-ve	-ve	+ve	-ve	-ve	+ve	-ve	+ve				R	R	S	R	R	R	R
FEED-13	+ve	+ve	+ve	+ve	+ve	-ve	-ve	-ve	-ve	+ve	+ve				R	R	R	R	R	R	R
F-14	-ve	-ve	-ve	-ve	-ve	-ve	-ve	-ve	-ve	-ve	+ve				R	R	R	R	R	S	R
FEED-14	-ve	-ve	-ve	-ve	-ve	-ve	-ve	-ve	-ve	-ve	+ve				R	R	S	R	R	R	R
F-15	-ve	-ve	-ve	-ve	-ve	-ve	-ve	-ve	-ve	-ve	+ve				R	R	I	R	R	R	R
F-18	+ve	+ve	+ve	+ve	-ve	+ve	-ve	-ve	-ve	-ve	+ve				I	R	I	R	R	R	R
FEED-18	+ve	+ve	+ve	+ve	+ve	+ve	-ve	+ve	-ve	-ve	+ve				I	R	S	R	R	R	R
F-19	+ve	+ve	-ve	-ve	-ve	-ve	-ve	+ve	-ve	-ve	+ve				R	R	R	R	R	R	R
FEED-19	-ve	-ve	-ve	-ve	-ve	-ve	-ve	-ve	-ve	-ve	-ve				R	R	I	R	R	R	R
FEED-18	-ve	-ve	-ve	-ve	-ve	-ve	-ve	-ve	-ve	-ve	-ve				I	R	I	R	R	R	R
F-2	+ve	+ve	+ve	+ve	+ve	+ve	-ve	+ve	-ve	-ve	-ve				I	R	R	R	R	R	R
F-20	-ve	+ve	-ve	-ve	-ve	-ve	-ve	-ve	-ve	-ve	+ve				I	R	I	R	R	R	R
F-3	+ve	+ve	+ve	+ve	+ve	+ve	-ve	+ve	-ve	-ve	+ve				R	R	S	R	R	R	R
F-4	+ve	+ve	+ve	+ve	+ve	+ve	-ve	-ve	-ve	-ve	+ve				R	R	S	R	R	R	R
F-6	+ve	+ve	+ve	+ve	-ve	-ve	-ve	-ve	-ve	-ve	-ve				R	R	R	R	R	R	R
F-7	-ve	-ve	-ve	-ve	-ve	-ve	-ve	-ve	-ve	-ve	+ve				I	R	I	R	R	R	R
F-8	+ve	+ve	+ve	+ve	-ve	+ve	+ve	-ve	-ve	-ve	+ve				R	R	R	R	R	S	R
F-9	-ve	-ve	-ve	-ve	-ve	-ve	-ve	-ve	-ve	-ve	-ve				S	R	R	R	R	R	R
FEED-10	+ve	+ve	+ve	+ve	-ve	-ve	-ve	-ve	-ve	-ve	-ve				I	R	I	R	R	R	R
FEED-8	+ve	+ve	+ve	+ve	-ve	-ve	-ve	-ve	-ve	+ve	+ve				I	R	R	R	R	S	R
FEED-9	+ve	+ve	+ve	+ve	-ve	+ve	-ve	-ve	-ve	+ve	+ve				R	R	S	R	R	R	R
G-22	+ve	-ve	+ve	+ve	-ve	-ve	-ve	-ve	-ve	-ve	+ve				R	R	S	R	R	R	R
G-23	-ve	-ve	+ve	+ve	-ve	-ve	-ve	-ve	-ve	-ve	-ve				R	R	S	R	R	R	R
G-24	+ve	+ve	+ve	+ve	+ve	+ve	-ve	-ve	-ve	-ve	+ve				R	R	S	R	R	R	R
H-18	+ve	+ve	-ve	+ve	-ve	+ve	-ve	+ve	-ve	-ve	-ve				S	R	S	R	R	R	R
H-19	-ve	-ve	-ve	-ve	-ve	-ve	-ve	-ve	-ve	-ve	-ve				S	R	S	R	R	R	R
H-20	+ve	+ve	+ve	+ve	-ve	+ve	-ve	-ve	-ve	-ve	+ve				S	R	S	R	R	R	R
H-21	-ve	-ve	-ve	-ve	-ve	-ve	-ve	-ve	-ve	-ve	+ve				S	R	S	R	R	R	R
I-15	+ve	+ve	-ve	+ve	-ve	+ve	-ve	-ve	-ve	-ve	+ve				S	R	S	R	R	R	R
I-16	-ve	-ve	-ve	-ve	-ve	-ve	-ve	+ve	-ve	-ve	+ve				S	R	S	I	R	R	R
I-17	-ve	-ve	-ve	-ve	-ve	-ve	-ve	-ve	-ve	-ve	+ve				S	S	S	S	I	I	R
I-18	+ve	+ve	+ve	-ve	-ve	-ve	-ve	-ve	-ve	-ve	+ve				S	R	S	R	R	R	R
I-19	-ve	-ve	-ve	-ve	-ve	+ve	-ve	+ve	-ve	-ve	+ve				S	R	S	R	R	R	R
I-20	+ve	-ve	-ve	-ve	-ve	+ve	-ve	+ve	-ve	-ve	+ve				S	R	S	R	R	R	R
I-21	+ve	+ve	-ve	+ve	-ve	-ve	-ve	-ve	-ve	-ve	+ve				S	R	S	R	R	S	R
I-22	+ve	+ve	+ve	+ve	-ve	+ve	-ve	-ve	-ve	-ve	+ve				S	R	S	R	R	R	R
I-23	-ve	-ve	-ve	+ve	-ve	-ve	-ve	-ve	-ve	-ve	-ve				R	R	S	R	R	R	R
I-24	+ve	+ve	+ve	+ve	+ve	+ve	-ve	-ve	-ve	-ve	+ve				R	R	S	R	R	R	R
I-28	+ve	+ve	-ve	-ve	-ve	-ve	-ve	-ve	-ve	-ve	+ve				R	R	I	R	R	S	R
L1	-ve	-ve	-ve	-ve	-ve	-ve	-ve	-ve	-ve	-ve	-ve				S	R	R	S	R	R	R
L-19	+ve	+ve	-ve	+ve	-ve	+ve	-ve	-ve	-ve	-ve	-ve				S	R	S	R	R	R	R
L-28	-ve	-ve	-ve	-ve	-ve	-ve	-ve	-ve	-ve	-ve	-ve				R	I	R	R	R	R	R
L-4	-ve	-ve	-ve	-ve	-ve	-ve	-ve	-ve	-ve	-ve	+ve				S	R	S	S	R	R	R
L-5	+ve	+ve	+ve	+ve	-ve	+ve	-ve	-ve	-ve	-ve	+ve				S	R	S	S	I	R	R
P-23	+ve	+ve	+ve	+ve	+ve	+ve	-ve	-ve	-ve	-ve	+ve				R	R	S	R	R	R	R
P-26	+ve	-ve	-ve	-ve	-ve	-ve	-ve	-ve	-ve	-ve	+ve				R	I	R	R	R	R	R
P-28	-ve	-ve	-ve	-ve	-ve	-ve	-ve	-ve	-ve	+ve	-ve				I	I	I	R	R	R	R
P-5	+ve	+ve	+ve	+ve	-ve	+ve	+ve	-ve	+ve	-ve	+ve				R	I	R	R	R	R	R
S-22	+ve	+ve	+ve	+ve	+ve	+ve	-ve	-ve	-ve	-ve	+ve				S	R	S	R	R	R	R
S-23	+ve	+ve	+ve	+ve	+ve	+ve	-ve	+ve	-ve	-ve	-ve				S	R	S	R	R	R	R
S-4	+ve	+ve	+ve	+ve	+ve	-ve	-ve	-ve	-ve	-ve	+ve				R	R	S	R	R	R	R
S-5	+ve	+ve	+ve	+ve	-ve	-ve	-ve	-ve	-ve	-ve	+ve				S	R	S	I	R	R	R
W-1	-ve	-ve	-ve	+ve	-ve	-ve	-ve	-ve	-ve	-ve	-ve				S	R	S	R	R	R	R
W-10	+ve	+ve	-ve	+ve	-ve	+ve	-ve	-ve	-ve	-ve	-ve				R	R	I	R	R	R	R
W-11	-ve	-ve	-ve	-ve	-ve	-ve	-ve	-ve	-ve	-ve	+ve				R	R	R	R	R	R	R
W-12	-ve	-ve	-ve	-ve	-ve	-ve	-ve	-ve	-ve	-ve	-ve				R	R	R	R	R	R	R
W-13	-ve	-ve	-ve	-ve	-ve	+ve	-ve	-ve	-ve	-ve	+ve				I	R	S	R	R	R	R
W-15	-ve	-ve	-ve	-ve	+ve	-ve	-ve	-ve	-ve	-ve	-ve				S	R	S	R	R	R	R
W-17	-ve	+ve	+ve	-ve	-ve	-ve	-ve	-ve	-ve	-ve	+ve				R	R	I	R	R	R	R
W-19	-ve	+ve	-ve	+ve	-ve	-ve	-ve	-ve	-ve	-ve	+ve				I	R	S	R	R	R	R
W-2	-ve	-ve	+ve	+ve	+ve	-ve	-ve	-ve	-ve	-ve	+ve				R	R	R	R	R	R	R
W-20	-ve	-ve	-ve	-ve	+ve	-ve	-ve	-ve	-ve	-ve	-ve				I	R	I	R	R	R	R
W-3	+ve	-ve	+ve	+ve	-ve	+ve	-ve	-ve	-ve	-ve	+ve				S	R	S	R	R	R	R
W-4	+ve	+ve	+ve	+ve	-ve	+ve	-ve	-ve	-ve	-ve	+ve				S	R	S	R	R	R	R
W-5	+ve	+ve	+ve	+ve	+ve	-ve	-ve	-ve	-ve	+ve	+ve				R	R	R	R	R	R	R
W-6	+ve	-ve	-ve	-ve	-ve	-ve	-ve	-ve	-ve	-ve	+ve				R	R	I	R	R	R	R
W-7	+ve	+ve	+ve	+ve	-ve	+ve	-ve	-ve	-ve	-ve	+ve				I	R	R	R	R	S	R
W-8	+ve	+ve	+ve	-ve	-ve	-ve	-ve	-ve	-ve	-ve	-ve				I	R	I	R	R	R	R
W-9	+ve	+ve	+ve	+ve	-ve	-ve	-ve	-ve	-ve	+ve	+ve				I	R	I	R	R	R	R
